# Supplementary material for: Dissociable effects of LSD and MDMA on striato-cortical connectivity in healthy subjects
Source: Neuropsychopharmacology. 2025 Oct 31;51(2):412–21. doi: 10.1038/s41386-025-02270-5 (PMC12708869; doi:10.1038/s41386-025-02270-5)
Supplement: Supplementary file 2 — Supplementary Table 6 [file 41386_2025_2270_MOESM2_ESM.xlsx]

## Sheet: Sheet1
MDMA		Associative striatal network	Limbic striatal network	Sensorimotor striatal network
Intensity	Pearson's r	-0.175	0.048	-0.126
	p-value	0.425	0.828	0.568
strange	Pearson's r	0.139	0.333	0.235
	p-value	0.528	0.121	0.279
geometric	Pearson's r	0.059	0.125	0.121
	p-value	0.791	0.571	0.583
dreamlike	Pearson's r	-0.174	-0.029	-0.048
	p-value	0.428	0.896	0.826
imagination	Pearson's r	0.106	0.043	0.187
	p-value	0.631	0.845	0.394
time	Pearson's r	0.191	0.437	0.342
	p-value	0.382	0.037	0.11
space	Pearson's r	0.015	0.233	0.128
	p-value	0.945	0.285	0.561
self	Pearson's r	0.156	0.14	0.301
	p-value	0.478	0.523	0.163
muddled	Pearson's r	-0.098	0	-0.048
	p-value	0.658	0.999	0.829
supernatural	Pearson's r	0.018	-0.009	-0.219
	p-value	0.936	0.969	0.316
suspcious	Pearson's r	0.068	0.116	-0.202
	p-value	0.758	0.597	0.355
merging	Pearson's r	0.118	-0.125	0.258
	p-value	0.59	0.569	0.234
control	Pearson's r	-0.045	0.075	-0.224
	p-value	0.838	0.733	0.304
mystical	Pearson's r	-0.097	-0.245	-0.193
	p-value	0.659	0.261	0.378
wander	Pearson's r	-0.022	-0.033	-0.038
	p-value	0.92	0.881	0.862
past	Pearson's r	0.132	0.032	0.192
	p-value	0.548	0.883	0.38
peace	Pearson's r	0.05	0.015	0.283
	p-value	0.822	0.945	0.19
afraid	Pearson's r	-0.076	0.08	-0.188
	p-value	0.731	0.715	0.391
normal	Pearson's r	0.025	0.003	0.109
	p-value	0.91	0.988	0.622
body	Pearson's r	0.096	0.227	0.14
	p-value	0.664	0.298	0.524
floating	Pearson's r	0.093	-0.029	0.177
	p-value	0.674	0.894	0.42
sounds	Pearson's r	0.373	0.423	0.138
	p-value	0.079	0.045	0.529
moving	Pearson's r	0.187	0.18	-0.045
	p-value	0.392	0.411	0.838
energised	Pearson's r	0.261	-0.034	0.231
	p-value	0.229	0.876	0.289
warped	Pearson's r	0.02	0.078	-0.013
	p-value	0.926	0.724	0.955
warmth	Pearson's r	0.193	0.059	0.17
	p-value	0.376	0.789	0.437
amazing!	Pearson's r	0.293	0.181	0.23
	p-value	0.175	0.408	0.291
loved-up	Pearson's r	0.177	0.112	0.174
	p-value	0.419	0.61	0.428
sharp	Pearson's r	0.308	0.356	0.487
	p-value	0.152	0.096	0.018
super cool	Pearson's r	0.249	0.336	0.188
	p-value	0.251	0.117	0.391
